# Supplementary material for: Aging Characterization and Preliminary Exploration of Gel-Based Cleaning of Cellulose Acetate in José Escada’s Le Rituel
Source: Gels. 2025 Nov 27;11(12):954. doi: 10.3390/gels11120954 (PMC12732853; doi:10.3390/gels11120954)
Supplement: Supplementary file 1 [file gels-11-00954-s001.zip]

Archive with 1 entries (1 files):
- gels-3925548-supplementary.pdf
